# Supplementary material for: Modeling the Binding of Anticancer Peptides and Mcl-1
Source: Int J Mol Sci. 2024 Jun 13;25(12):6529. doi: 10.3390/ijms25126529 (PMC11203456; doi:10.3390/ijms25126529)
Supplement: Supplementary file 1 [file ijms-25-06529-s001.zip]

Archive with 1 entries (1 files):
- ijms-2964652-supplementary.pdf
